# Supplementary material for: Optical Properties of Polyisocyanurate–Polyurethane Aerogels: Study of the Scattering Mechanisms
Source: Nanomaterials (Basel). 2022 Apr 30;12(9):1522. doi: 10.3390/nano12091522 (PMC9100237; doi:10.3390/nano12091522)
Supplement: Supplementary file 1 [file nanomaterials-12-01522-s001.zip]

Archive with 1 entries (1 files):
- nanomaterials-1689487-supplementary.pdf
